# Supplementary material for: The histone variant H2A.W restricts heterochromatic crossovers in Arabidopsis
Source: Proc Natl Acad Sci U S A. 2025 Apr 4;122(14):e2413698122. doi: 10.1073/pnas.2413698122 (PMC12002335; doi:10.1073/pnas.2413698122)
Supplement: Supplementary file 2 — Dataset S01 (XLSX) [file pnas.2413698122.sd01.xlsx]

## Sheet: Fig1E_qPCR
Fig. 1E right pannel.
The RNA expression of target genes in WT or transgenic mutants was examined using RT-qPCR. The mean and SD of ΔΔCt from four biological replicates are shown. P-value was determined by Welch′s t-test
Gene	Plant	ΔΔCt	Mean	SD	P-value
SUVH4	WT	1	0.982673	0.0191641
SUVH4	WT	0.953048
SUVH4	WT	0.97844
SUVH4	WT	0.999203
SUVH4	T2-1	0.00902227	0.00784337	0.000843706	3.10106e-06
SUVH4	T2-1	0.00721797
SUVH4	T2-1	0.00824237
SUVH4	T2-1	0.00689088
SUVH4	T2-2	0.0162934	0.0192581	0.00337378	1.81617e-06
SUVH4	T2-2	0.0249496
SUVH4	T2-2	0.0184555
SUVH4	T2-2	0.0173338
SUVH4	T2-3	0.0171035	0.0224221	0.0046693	1.06495e-06
SUVH4	T2-3	0.025017
SUVH4	T2-3	0.0188606
SUVH4	T2-3	0.0287073
SUVH4	T2-4	0.0544915	0.0593982	0.0170398	1.43622e-09
SUVH4	T2-4	0.0470617
SUVH4	T2-4	0.0475686
SUVH4	T2-4	0.0884709
SUVH5	WT	1	1.02451	0.0711108
SUVH5	WT	1.06438
SUVH5	WT	0.922181
SUVH5	WT	1.11149
SUVH5	T2-1	0.0533797	0.0556724	0.0070288	0.000148311
SUVH5	T2-1	0.0556768
SUVH5	T2-1	0.0665567
SUVH5	T2-1	0.0470764
SUVH5	T2-2	0.0775143	0.0777628	0.00614021	0.000163508
SUVH5	T2-2	0.0864233
SUVH5	T2-2	0.0690644
SUVH5	T2-2	0.078049
SUVH5	T2-3	0.140467	0.156641	0.012019	0.000168093
SUVH5	T2-3	0.161794
SUVH5	T2-3	0.151453
SUVH5	T2-3	0.17285
SUVH5	T2-4	0.524994	0.51592	0.0247005	0.000458426
SUVH5	T2-4	0.480795
SUVH5	T2-4	0.509132
SUVH5	T2-4	0.548758
SUVH6	WT	1	1.03018	0.0328863
SUVH6	WT	1.0143
SUVH6	WT	1.02078
SUVH6	WT	1.08563
SUVH6	T2-1	0.038948	0.0374713	0.00484238	1.07388e-05
SUVH6	T2-1	0.0435588
SUVH6	T2-1	0.0372912
SUVH6	T2-1	0.0300872
SUVH6	T2-2	0.0562329	0.0618094	0.00897153	4.99929e-06
SUVH6	T2-2	0.0618168
SUVH6	T2-2	0.0528605
SUVH6	T2-2	0.0763274
SUVH6	T2-3	0.113656	0.121919	0.0126558	2.14865e-06
SUVH6	T2-3	0.135389
SUVH6	T2-3	0.105579
SUVH6	T2-3	0.133052
SUVH6	T2-4	0.25935	0.273079	0.0418325	5.37633e-07
SUVH6	T2-4	0.241901
SUVH6	T2-4	0.246386
SUVH6	T2-4	0.34468

## Sheet: Fig1F_qPCR
Fig. 1F right pannel.
The RNA expression of target genes in WT or transgenic mutants was examined using RT-qPCR. The mean and SD of ΔΔCt from four biological replicates are shown. P-value was determined by Welch′s t-test
Gene	Plant	ΔΔCt	Mean	SD	P-value
SUVH4	WT	0.973403	0.989194	0.0152564
SUVH4	WT	0.975066
SUVH4	WT	1
SUVH4	WT	1.00831
SUVH4	T2-1	0.0122265	0.0359865	0.0156228	3.64013e-10
SUVH4	T2-1	0.0339952
SUVH4	T2-1	0.0426889
SUVH4	T2-1	0.0550353
SUVH4	T2-2	0.022629	0.0322717	0.00823872	8.76184e-09
SUVH4	T2-2	0.0257452
SUVH4	T2-2	0.0387421
SUVH4	T2-2	0.0419704
SUVH4	T2-3	0.0165438	0.0237031	0.00602528	7.54141e-08
SUVH4	T2-3	0.0190985
SUVH4	T2-3	0.0282508
SUVH4	T2-3	0.0309195
SUVH4	T2-4	0.0366925	0.0462275	0.00825845	9.1948e-09
SUVH4	T2-4	0.040961
SUVH4	T2-4	0.0489054
SUVH4	T2-4	0.0583513
SUVH5	WT	0.948911	1.02483	0.0541561
SUVH5	WT	1
SUVH5	WT	1.06346
SUVH5	WT	1.08695
SUVH5	T2-1	0.0272004	0.0394082	0.00741721	5.43339e-05
SUVH5	T2-1	0.0400593
SUVH5	T2-1	0.0438028
SUVH5	T2-1	0.0465701
SUVH5	T2-2	0.0482682	0.0761825	0.0188039	1.7057e-05
SUVH5	T2-2	0.073415
SUVH5	T2-2	0.0826691
SUVH5	T2-2	0.100378
SUVH5	T2-3	0.0511582	0.0615693	0.00881674	5.25816e-05
SUVH5	T2-3	0.0582961
SUVH5	T2-3	0.0614041
SUVH5	T2-3	0.0754187
SUVH5	T2-4	0.072294	0.108271	0.028494	4.10654e-06
SUVH5	T2-4	0.0891075
SUVH5	T2-4	0.130104
SUVH5	T2-4	0.141578
SUVH6	WT	0.985543	1.04483	0.0537791
SUVH6	WT	1
SUVH6	WT	1.07926
SUVH6	WT	1.11453
SUVH6	T2-1	0.0420508	0.0480682	0.00592681	5.61722e-05
SUVH6	T2-1	0.043326
SUVH6	T2-1	0.049989
SUVH6	T2-1	0.0569068
SUVH6	T2-2	0.0323025	0.055953	0.0193535	1.28175e-05
SUVH6	T2-2	0.0496873
SUVH6	T2-2	0.0558754
SUVH6	T2-2	0.0859466
SUVH6	T2-3	0.0436046	0.0607645	0.0115956	3.6846e-05
SUVH6	T2-3	0.0584568
SUVH6	T2-3	0.0655713
SUVH6	T2-3	0.0754252
SUVH6	T2-4	0.0980075	0.111432	0.00898643	5.57523e-05
SUVH6	T2-4	0.109129
SUVH6	T2-4	0.116662
SUVH6	T2-4	0.121927

## Sheet: Fig1G_qPCR
Fig. 1G right pannel.
The RNA expression of target genes in WT or transgenic mutants was examined using RT-qPCR. The mean and SD of ΔΔCt from four biological replicates are shown. P-value was determined by Welch′s t-test
Gene	Plant	ΔΔCt	Mean	SD	P-value
CMT3	WT	0.932316	0.980953	0.0377773
CMT3	WT	0.960095
CMT3	WT	1
CMT3	WT	1.0314
CMT3	T2-1	0.0846447	0.0954187	0.00669199	2.04831e-05
CMT3	T2-1	0.0962688
CMT3	T2-1	0.0978228
CMT3	T2-1	0.102939
CMT3	T2-2	0.0853244	0.106696	0.0142258	4.60936e-06
CMT3	T2-2	0.105816
CMT3	T2-2	0.110595
CMT3	T2-2	0.125047
CMT3	T2-3	0.300589	0.35333	0.0320926	7.71699e-07
CMT3	T2-3	0.3581
CMT3	T2-3	0.368244
CMT3	T2-3	0.386389
CMT3	T2-4	0.270744	0.300599	0.0182002	4.6522e-06
CMT3	T2-4	0.301242
CMT3	T2-4	0.313398
CMT3	T2-4	0.317013
CMT2	WT	0.959857	1.02657	0.0631323
CMT2	WT	1
CMT2	WT	1.0165
CMT2	WT	1.12994
CMT2	T2-1	0.218582	0.245474	0.0174888	9.57866e-05
CMT2	T2-1	0.241938
CMT2	T2-1	0.25717
CMT2	T2-1	0.264207
CMT2	T2-2	0.318288	0.380569	0.0370215	2.75688e-05
CMT2	T2-2	0.387295
CMT2	T2-2	0.4056
CMT2	T2-2	0.411091
CMT2	T2-3	0.688646	0.703839	0.0110249	0.00251403
CMT2	T2-3	0.698205
CMT2	T2-3	0.712416
CMT2	T2-3	0.716088
CMT2	T2-4	0.619036	0.654217	0.0238307	0.00081628
CMT2	T2-4	0.651964
CMT2	T2-4	0.660123
CMT2	T2-4	0.685744

## Sheet: Fig1H_qPCR
Fig. 1H right pannel.
The RNA expression of target genes in WT or transgenic mutants was examined using RT-qPCR. The mean and SD of ΔΔCt from four biological replicates are shown. P-value was determined by Welch′s t-test
Gene	Plant	ΔΔCt	Mean	SD	P-value
CMT3	WT	0.932316	0.980953	0.0377773
CMT3	WT	0.960095
CMT3	WT	1
CMT3	WT	1.0314
CMT3	T2-1	0.0550307	0.0650025	0.00631815	1.93665e-05
CMT3	T2-1	0.0641814
CMT3	T2-1	0.0695872
CMT3	T2-1	0.0712109
CMT3	T2-2	0.0296481	0.035559	0.00447978	2.17088e-05
CMT3	T2-2	0.032908
CMT3	T2-2	0.0389304
CMT3	T2-2	0.0407494
CMT3	T2-3	0.0755128	0.0918305	0.0110146	9.30145e-06
CMT3	T2-3	0.0883588
CMT3	T2-3	0.099364
CMT3	T2-3	0.104087
CMT3	T2-4	0.0158152	0.0248708	0.00609757	1.74168e-05
CMT3	T2-4	0.0232541
CMT3	T2-4	0.0283155
CMT3	T2-4	0.0320984
CMT2	WT	0.894882	0.96781	0.0468738
CMT2	WT	0.959857
CMT2	WT	1
CMT2	WT	1.0165
CMT2	T2-1	0.042938	0.0811583	0.0654	3.41868e-06
CMT2	T2-1	0.043544
CMT2	T2-1	0.0437178
CMT2	T2-1	0.194433
CMT2	T2-2	0.118484	0.12859	0.00794209	5.00161e-05
CMT2	T2-2	0.123605
CMT2	T2-2	0.13374
CMT2	T2-2	0.13853
CMT2	T2-3	0.0460778	0.106703	0.0635136	3.14501e-06
CMT2	T2-3	0.0554485
CMT2	T2-3	0.120366
CMT2	T2-3	0.204921
CMT2	T2-4	0.216774	0.239514	0.0146139	3.45261e-05
CMT2	T2-4	0.237444
CMT2	T2-4	0.248371
CMT2	T2-4	0.255465

## Sheet: Fig1I_qPCR
Fig. 1I right pannel.
The RNA expression of target genes in WT or transgenic mutants was examined using RT-qPCR. The mean and SD of ΔΔCt from four biological replicates are shown. P-value was determined by Welch′s t-test
Gene	Plant	ΔΔCt	Mean	SD	P-value
H2A.W.6	WT	0.9081	0.986588	0.0479298
H2A.W.6	WT	1
H2A.W.6	WT	1
H2A.W.6	WT	1.03825
H2A.W.6	T2-1	0.124657	0.150159	0.016943	1.64343e-05
H2A.W.6	T2-1	0.146616
H2A.W.6	T2-1	0.159044
H2A.W.6	T2-1	0.170318
H2A.W.6	T2-2	0.0381547	0.0476375	0.00860468	3.58336e-05
H2A.W.6	T2-2	0.0401816
H2A.W.6	T2-2	0.0542115
H2A.W.6	T2-2	0.0580024
H2A.W.6	T2-3	0.117117	0.186153	0.043972	7.51324e-07
H2A.W.6	T2-3	0.180996
H2A.W.6	T2-3	0.213522
H2A.W.6	T2-3	0.232977
H2A.W.6	T2-4	0.137704	0.173085	0.0350055	9.54766e-07
H2A.W.6	T2-4	0.138608
H2A.W.6	T2-4	0.20477
H2A.W.6	T2-4	0.211258
H2A.W.7	WT	0.969372	1.00899	0.0270133
H2A.W.7	WT	1.00033
H2A.W.7	WT	1.02578
H2A.W.7	WT	1.04049
H2A.W.7	T2-1	0.249914	0.287576	0.0321804	1.38074e-07
H2A.W.7	T2-1	0.263841
H2A.W.7	T2-1	0.306532
H2A.W.7	T2-1	0.330017
H2A.W.7	T2-2	0.0937715	0.105296	0.00671007	3.97036e-06
H2A.W.7	T2-2	0.108315
H2A.W.7	T2-2	0.10855
H2A.W.7	T2-2	0.110548
H2A.W.7	T2-3	0.249089	0.302281	0.034869	2.96007e-07
H2A.W.7	T2-3	0.296634
H2A.W.7	T2-3	0.320061
H2A.W.7	T2-3	0.343342
H2A.W.7	T2-4	0.128947	0.156961	0.0175919	6.24658e-08
H2A.W.7	T2-4	0.156213
H2A.W.7	T2-4	0.166933
H2A.W.7	T2-4	0.175752
H2A.W.12	WT	0.91231	0.983669	0.0583976
H2A.W.12	WT	0.948222
H2A.W.12	WT	1.00889
H2A.W.12	WT	1.06526
H2A.W.12	T2-1	0.47	0.616806	0.114432	0.00583942
H2A.W.12	T2-1	0.56
H2A.W.12	T2-1	0.66
H2A.W.12	T2-1	0.777224
H2A.W.12	T2-2	0.0898084	0.134014	0.0270468	1.35519e-05
H2A.W.12	T2-2	0.13504
H2A.W.12	T2-2	0.151208
H2A.W.12	T2-2	0.16
H2A.W.12	T2-3	0.43698	0.529626	0.0619222	9.25781e-05
H2A.W.12	T2-3	0.51
H2A.W.12	T2-3	0.58
H2A.W.12	T2-3	0.591524
H2A.W.12	T2-4	0.4	0.51011	0.0696422	0.000122677
H2A.W.12	T2-4	0.510439
H2A.W.12	T2-4	0.54
H2A.W.12	T2-4	0.59

## Sheet: Fig1J_qPCR
Fig. 1J right pannel.
The RNA expression of target genes in WT or transgenic mutants was examined using RT-qPCR. The mean and SD of ΔΔCt from four biological replicates are shown. P-value was determined by Welch′s t-test
Gene	Plant	ΔΔCt	Mean	SD	P-value
H2A.W.6	WT	0.893104	0.932308	0.0409984
H2A.W.6	WT	0.9081
H2A.W.6	WT	0.928027
H2A.W.6	WT	1
H2A.W.6	T2-1	0.00968234	0.0114582	0.00229376	3.56526e-05
H2A.W.6	T2-1	0.0103083
H2A.W.6	T2-1	0.0104422
H2A.W.6	T2-1	0.0153999
H2A.W.6	T2-2	0.0105736	0.0117316	0.000855586	3.71566e-05
H2A.W.6	T2-2	0.0115404
H2A.W.6	T2-2	0.0118402
H2A.W.6	T2-2	0.0129721
H2A.W.6	T2-3	0.0153107	0.0350166	0.0160641	4.93415e-06
H2A.W.6	T2-3	0.0307612
H2A.W.6	T2-3	0.0339836
H2A.W.6	T2-3	0.060011
H2A.W.6	T2-4	0.042154	0.0948743	0.0379242	2.30543e-07
H2A.W.6	T2-4	0.0804738
H2A.W.6	T2-4	0.11241
H2A.W.6	T2-4	0.144459
H2A.W.7	WT	0.894333	0.951956	0.0514655
H2A.W.7	WT	0.907146
H2A.W.7	WT	1
H2A.W.7	WT	1.00635
H2A.W.7	T2-1	0.018474	0.0207895	0.00241084	6.92771e-05
H2A.W.7	T2-1	0.0198154
H2A.W.7	T2-1	0.0200336
H2A.W.7	T2-1	0.0248351
H2A.W.7	T2-2	0.0720939	0.0917565	0.019271	1.62709e-05
H2A.W.7	T2-2	0.0771951
H2A.W.7	T2-2	0.0965968
H2A.W.7	T2-2	0.12114
H2A.W.7	T2-3	0.116862	0.145198	0.0189833	2.17188e-05
H2A.W.7	T2-3	0.141116
H2A.W.7	T2-3	0.154466
H2A.W.7	T2-3	0.168349
H2A.W.7	T2-4	0.0944986	0.129828	0.034585	1.80274e-06
H2A.W.7	T2-4	0.100339
H2A.W.7	T2-4	0.145415
H2A.W.7	T2-4	0.17906
H2A.W.12	WT	0.895561	0.997387	0.06347
H2A.W.12	WT	1
H2A.W.12	WT	1.02678
H2A.W.12	WT	1.0672
H2A.W.12	T2-1	0.0104824	0.0144317	0.00398461	0.000108104
H2A.W.12	T2-1	0.0105674
H2A.W.12	T2-1	0.0172313
H2A.W.12	T2-1	0.0194458
H2A.W.12	T2-2	0.00894262	0.0112869	0.00152139	0.000111783
H2A.W.12	T2-2	0.0112096
H2A.W.12	T2-2	0.0118552
H2A.W.12	T2-2	0.01314
H2A.W.12	T2-3	0.0106791	0.0238484	0.0109831	8.03207e-05
H2A.W.12	T2-3	0.0155755
H2A.W.12	T2-3	0.03225
H2A.W.12	T2-3	0.036889
H2A.W.12	T2-4	0.0485032	0.0609072	0.00915806	0.000101522
H2A.W.12	T2-4	0.0568963
H2A.W.12	T2-4	0.0651897
H2A.W.12	T2-4	0.0730395
