# Supplementary material for: The histone variant H2A.W restricts heterochromatic crossovers in Arabidopsis
Source: Proc Natl Acad Sci U S A. 2025 Apr 4;122(14):e2413698122. doi: 10.1073/pnas.2413698122 (PMC12002335; doi:10.1073/pnas.2413698122)
Supplement: Supplementary file 3 — Dataset S02 (XLSX) [file pnas.2413698122.sd02.xlsx]

## Sheet: Fig2B
ANOVA test in Fig. 2B
A. Levene test (Test for homogeneity of variance)
Df1	Df2	statistic	P
3	47	1.41111	0.251298
B. One-way ANOVA summary
	Df	SumSq	MeanSq	F value	Pr(>F)
Genotype	3	169.5	56.5	14.67	7.12e-07
Residuals	47	181	3.85
C. Tukey Kramer's Post-hoc Test
95% family-wise confidence level
Comparison	Mean Diff.	95% confidence interval		p.adj	p.adj.signif
		lower end point	upper end point
mmSUVH-WT	2.88337	1.03526	4.73149	0.000762682	***
mmH2A.W-WT	4.11182	1.9338	6.28985	4.42763e-05	****
mmH2A.W mmSUVH-WT	4.59354	2.48637	6.70072	3.10396e-06	****
mmH2A.W-mmSUVH	1.22845	-0.949574	3.40648	0.444329	ns
mmH2A.W mmSUVH-mmSUVH	1.71017	-0.397007	3.81734	0.1491	ns
mmH2A.W mmSUVH-mmH2A.W	0.481717	-1.92004	2.88348	0.950281	ns
Signif. codes: 0.0001 ‘****’ 0.001 ‘***’ 0.01 ‘**’ 0.05 ‘*’, ns = not significant
D. Letter summary of Tukey Kramer's Post-hoc Test
Genotype	n	avg	SD	Letters
WT	16	21.168	1.28514	b
mmH2A.W	9	25.2798	2.73374	a
mmSUVH	16	24.0514	1.98234	a
mmH2A.W mmSUVH	10	25.7615	2.0422	a

## Sheet: Fig2F
ANOVA test in Fig. 2F
A. Levene test (Test for homogeneity of variance)
region	df1	df2	statistic	P
pericentromere	3	2431	3.44536	0.0160603
arm	3	2431	7.72711	3.89319e-05
B. Welch's one-way ANOVA
region	n	statistic	DFn	DFd	P
pericentromere	2435	13.87	3	363.709	1.39e-08
arm	2435	17.75	3	364.149	9.01e-11
C. Games-Howell Post-hoc Test
region	group1	group2	Mean Diff.	95% confidence interval		p.adj	p.adj.signif
				conf.low	conf.high
pericentromere	WT	mmH2A.W	0.397579	0.123977	0.67118	0.001	***
pericentromere	WT	mmSUVH	0.332009	0.0720688	0.591948	0.006	**
pericentromere	WT	mmH2A.W mmSUVH	0.477531	0.219395	0.735666	1.81e-05	****
pericentromere	mmH2A.W	mmSUVH	-0.0655702	-0.427138	0.295998	0.966	ns
pericentromere	mmH2A.W	mmH2A.W mmSUVH	0.079952	-0.280337	0.440241	0.94	ns
pericentromere	mmSUVH	mmH2A.W mmSUVH	0.145522	-0.204583	0.495627	0.706	ns
arm	WT	mmH2A.W	-1.11456	-1.5604	-0.668709	3.52e-09	****
arm	WT	mmSUVH	-0.640816	-1.08313	-0.198504	0.001	***
arm	WT	mmH2A.W mmSUVH	-0.386779	-0.925295	0.151736	0.249	ns
arm	mmH2A.W	mmSUVH	0.473739	-0.12414	1.07162	0.174	ns
arm	mmH2A.W	mmH2A.W mmSUVH	0.727776	0.0560882	1.39946	0.028	*
arm	mmSUVH	mmH2A.W mmSUVH	0.254037	-0.415327	0.923401	0.761	ns
Signif. codes: 0.0001 ‘****’ 0.001 ‘***’ 0.01 ‘**’ 0.05 ‘*’, ns = not significant
D. Letter summary of Games-Howell Post-hoc Test
Region	Genotype	n	avg	SD	Letters
pericentromere	WT	1862	1.87325	1.22925	b
pericentromere	mmH2A.W	192	2.27083	1.41035	a
pericentromere	mmSUVH	190	2.20526	1.32736	a
pericentromere	mmH2A.W mmSUVH	191	2.35079	1.32088	a
arm	WT	1862	6.11976	2.20086	a
arm	mmH2A.W	192	5.00521	2.28012	c
arm	mmSUVH	190	5.47895	2.24836	bc
arm	mmH2A.W mmSUVH	191	5.73298	2.78661	ab
