# Supplementary material for: The histone variant H2A.W restricts heterochromatic crossovers in Arabidopsis
Source: Proc Natl Acad Sci U S A. 2025 Apr 4;122(14):e2413698122. doi: 10.1073/pnas.2413698122 (PMC12002335; doi:10.1073/pnas.2413698122)
Supplement: Supplementary file 4 — Dataset S03 (XLSX) [file pnas.2413698122.sd03.xlsx]

## Sheet: Fig3A
ANOVA test in Fig. 3A
A. Levene test (Test for homogeneity of variance)
df1	df2	statistic	p
8	130	0.993008	0.444611
B. One-way ANOVA summary
	Df	SumSq	MeanSq	F value	Pr(>F)
Genotype	8	118.5	14.812	12.49	3.52e-13
Residuals	130	154.2	1.186
C. Tukey Kramer's Post-hoc Test							D. Letter summary of Tukey Kramer's Post-hoc Test
95% family-wise confidence level
Comparison	Mean Diff.	95% confidence interval		p.adj	p.adj.signif		Genotype	n	avg	SD	Letters
		lower end point	upper end point				WT	36	17.8997	1.10605	c
h2a.w.6 - WT	1.58329	0.490029	2.67655	0.000304947	***		h2a.w.6	13	19.4829	1.32798	ab
h2a.w.7 - WT	1.34642	0.432102	2.26075	0.000220162	***		h2a.w.7	22	19.2461	0.971496	ab
h2a.w.12 - WT	0.629414	-0.496814	1.75564	0.736699	ns		h2a.w.12	12	18.5291	1.06363	bc
h2a.w.6,7 - WT	2.63078	1.42304	3.83853	3.94423e-09	****		h2a.w.6,7	10	20.5304	1.20829	a
h2a.w.6,12 - WT	1.46644	0.145821	2.78706	0.0170186	*		h2a.w.6,12	8	19.3661	1.43377	ab
h2a.w.7,12 - WT	1.63892	0.574739	2.70311	8.73961e-05	****		h2a.w.7,12	14	19.5386	1.06105	ab
h2a.w-2 - WT	2.5415	1.28234	3.80066	5.79887e-08	****		h2a.w-2	9	20.4412	1.11999	a
h2a.w-3 - WT	2.39045	1.35212	3.42878	4.59727e-10	****		h2a.w-3	15	20.2901	0.641619	a
h2a.w-2 × h2a.w-3 - WT	2.14177	1.1266	3.15694	1.26341e-08	****		h2a.w-2 × h2a.w-3	16	20.0414	0.636256	a
h2a.w.7 - h2a.w.6	-0.236863	-1.41881	0.945085	0.999737	ns
h2a.w.12 - h2a.w.6	-0.953873	-2.30643	0.398683	0.417292	ns
h2a.w.6,7 - h2a.w.6	1.0475	-0.373652	2.46865	0.352477	ns
h2a.w.6,12 - h2a.w.6	-0.116847	-1.63509	1.40139	1	ns
h2a.w.7,12 - h2a.w.6	0.0556373	-1.24571	1.35699	1	ns
h2a.w-2 - h2a.w.6	0.958215	-0.50688	2.42331	0.529329	ns
h2a.w-3 - h2a.w.6	0.807165	-0.473127	2.08746	0.582292	ns
h2a.w-2 × h2a.w-3 - h2a.w.6	0.55848	-0.7031	1.82006	0.91826	ns
h2a.w.12 - h2a.w.7	-0.71701	-1.92952	0.495499	0.668823	ns
h2a.w.6,7 - h2a.w.7	1.28436	-0.00421806	2.57294	0.0515151	ns
h2a.w.6,12 - h2a.w.7	0.120017	-1.27491	1.51494	1	ns
h2a.w.7,12 - h2a.w.7	0.292501	-0.862609	1.44761	0.998278	ns
h2a.w-2 - h2a.w.7	1.19508	-0.141812	2.53197	0.123041	ns
h2a.w-3 - h2a.w.7	1.04403	-0.0873066	2.17536	0.0976329	ns
h2a.w-2 × h2a.w-3 - h2a.w.7	0.795344	-0.314771	1.90546	0.39392	ns
h2a.w.6,7 - h2a.w.12	2.00137	0.554705	3.44804	0.00070996	***
h2a.w.6,12 - h2a.w.12	0.837026	-0.705125	2.37918	0.768223	ns
h2a.w.7,12 - h2a.w.12	1.00951	-0.319657	2.33868	0.310023	ns
h2a.w-2 - h2a.w.12	1.91209	0.422229	3.40195	0.00245387	**
h2a.w-3 - h2a.w.12	1.76104	0.45248	3.0696	0.00114312	**
h2a.w-2 × h2a.w-3 - h2a.w.12	1.51235	0.222097	2.80261	0.00881045	**
h2a.w.6,12 - h2a.w.6,7	-1.16434	-2.767	0.438306	0.37344	ns
h2a.w.7,12 - h2a.w.6,7	-0.991861	-2.39077	0.407047	0.409338	ns
h2a.w-2 - h2a.w.6,7	-0.0892828	-1.64168	1.46312	1	ns
h2a.w-3 - h2a.w.6,7	-0.240332	-1.61967	1.13901	0.999918	ns
h2a.w-2 × h2a.w-3 - h2a.w.6,7	-0.489018	-1.85101	0.872973	0.977883	ns
h2a.w.7,12 - h2a.w.6,12	0.172484	-1.32496	1.66993	0.999998	ns
h2a.w-2 - h2a.w.6,12	1.07506	-0.566683	2.71681	0.527536	ns
h2a.w-3 - h2a.w.6,12	0.924012	-0.555167	2.40319	0.595243	ns
h2a.w-2 × h2a.w-3 - h2a.w.6,12	0.675327	-0.787686	2.13834	0.896664	ns
h2a.w-2 - h2a.w.7,12	0.902578	-0.540953	2.34611	0.593948	ns
h2a.w-3 - h2a.w.7,12	0.751528	-0.50403	2.00709	0.653138	ns
h2a.w-2 × h2a.w-3 - h2a.w.7,12	0.502843	-0.733629	1.73931	0.950631	ns
h2a.w-3 - h2a.w-2	-0.15105	-1.57563	1.27353	0.999999	ns
h2a.w-2 × h2a.w-3 - h2a.w-2	-0.399735	-1.80752	1.00805	0.99586	ns
h2a.w-2 × h2a.w-3 - h2a.w-3	-0.248685	-1.46298	0.965606	0.999686	ns
Signif. codes: 0.0001 ‘****’ 0.001 ‘***’ 0.01 ‘**’ 0.05 ‘*’, ns = not significant

## Sheet: Fig3E
ANOVA test in Fig. 3E
A. Levene test (Test for homogeneity of variance)
region	df1	df2	statistic	P
peri	4	2625	2.00397	0.0913328
arm	4	2625	6.37789	4.18382e-05
B. Welch's one-way ANOVA
region	n	statistic	DFn	DFd	P
pericentromere	2630	9.3	4	435.536	3.24e-07
arm	2630	31.46	4	455.522	3.75e-23
C. Games-Howell Post-hoc Test									D. Letter summary of Games-Howell Post-hoc Test
region	group1	group2	Mean Diff.	95% confidence interval		p.adj	p.adj.signif		Region	Genotype	n	avg	SD	Letters
				conf.low	conf.high				pericentromere	WT	1862	1.87325	1.22925	a
pericentromere	WT	h2a.w.6	0.315227	0.0318761	0.598578	0.019	*		pericentromere	h2a.w.6	191	2.18848	1.30427	bc
pericentromere	WT	h2a.w.7	0.29952	0.0161356	0.582905	0.031	*		pericentromere	h2a.w.7	191	2.17277	1.30444	b
pericentromere	WT	h2a.w.12	0.116329	-0.167552	0.40021	0.847	ns		pericentromere	h2a.w.12	192	1.98958	1.31041	b
pericentromere	WT	h2a.w.6,7	0.491329	0.195558	0.7871	4.74e-05	****		pericentromere	h2a.w.6,7	192	2.36458	1.36998	bc
pericentromere	WT	h2a.w.6,7,12	0.607582	0.356908	0.858256	2.66e-10	****		pericentromere	h2a.w.6,7,12	287	2.48084	1.40135	c
pericentromere	h2a.w.6	h2a.w.7	-0.0157068	-0.398018	0.366604	1	ns		arm	WT	1862	6.11976	2.20086	c
pericentromere	h2a.w.6	h2a.w.12	-0.198898	-0.581578	0.183781	0.672	ns		arm	h2a.w.6	191	4.98429	1.93982	ab
pericentromere	h2a.w.6	h2a.w.6,7	0.176102	-0.215396	0.567599	0.791	ns		arm	h2a.w.7	191	5.20419	1.8765	ab
pericentromere	h2a.w.6	h2a.w.6,7,12	0.292355	-0.0669013	0.65161	0.184	ns		arm	h2a.w.12	192	5.45312	1.78648	bc
pericentromere	h2a.w.7	h2a.w.12	-0.183192	-0.565896	0.199513	0.744	ns		arm	h2a.w.6,7	192	4.94792	2.20124	ab
pericentromere	h2a.w.7	h2a.w.6,7	0.191808	-0.199713	0.58333	0.725	ns		arm	h2a.w.6,7,12	287	4.59582	2.23381	a
pericentromere	h2a.w.7	h2a.w.6,7,12	0.308061	-0.0512209	0.667344	0.14	ns
pericentromere	h2a.w.12	h2a.w.6,7	0.375	-0.0168812	0.766881	0.07	ns
pericentromere	h2a.w.12	h2a.w.6,7,12	0.491253	0.131578	0.850928	0.001	***
pericentromere	h2a.w.6,7	h2a.w.6,7,12	0.116253	-0.252824	0.485329	0.946	ns
arm	WT	h2a.w.6	-1.13547	-1.56446	-0.706476	9.56e-12	****
arm	WT	h2a.w.7	-0.915575	-1.33217	-0.498979	1.89e-08	****
arm	WT	h2a.w.12	-0.666639	-1.06478	-0.2685	3.82e-05	****
arm	WT	h2a.w.6,7	-1.17185	-1.65131	-0.692381	3.56e-10	****
arm	WT	h2a.w.6,7,12	-1.52394	-1.92892	-1.11897	0	****
arm	h2a.w.6	h2a.w.7	0.219895	-0.339472	0.779263	0.87	ns
arm	h2a.w.6	h2a.w.12	0.468832	-0.0770858	1.01475	0.139	ns
arm	h2a.w.6	h2a.w.6,7	-0.0363765	-0.643608	0.570855	1	ns
arm	h2a.w.6	h2a.w.6,7,12	-0.388474	-0.939684	0.162735	0.334	ns
arm	h2a.w.7	h2a.w.12	0.248937	-0.287376	0.785249	0.768	ns
arm	h2a.w.7	h2a.w.6,7	-0.256272	-0.854921	0.342377	0.824	ns
arm	h2a.w.7	h2a.w.6,7,12	-0.60837	-1.15006	-0.0666819	0.017	*
arm	h2a.w.12	h2a.w.6,7	-0.505208	-1.09135	0.0809284	0.136	ns
arm	h2a.w.12	h2a.w.6,7,12	-0.857306	-1.38505	-0.329562	6.38e-05	****
arm	h2a.w.6,7	h2a.w.6,7,12	-0.352098	-0.943201	0.239006	0.529	ns
Signif. codes: 0.0001 ‘****’ 0.001 ‘***’ 0.01 ‘**’ 0.05 ‘*’, ns = not significant
