# Supplementary material for: The histone variant H2A.W restricts heterochromatic crossovers in Arabidopsis
Source: Proc Natl Acad Sci U S A. 2025 Apr 4;122(14):e2413698122. doi: 10.1073/pnas.2413698122 (PMC12002335; doi:10.1073/pnas.2413698122)
Supplement: Supplementary file 6 — Dataset S05 (XLSX) [file pnas.2413698122.sd05.xlsx]

## Sheet: FigS4C_Raw_data
Raw data in Fig. S4C
Genotype	Plant No.	NPD	T	Total	cM	Mean	SD	P value
WT (Col-0)	1	1	226	844	13.7441	13.2145	0.364778
WT (Col-0)	2	4	345	1418	13.0113
WT (Col-0)	3	2	202	787	13.5959
WT (Col-0)	4	12	541	2282	13.4312
WT (Col-0)	5	7	340	1413	13.5173
WT (Col-0)	6	2	281	1108	13.222
WT (Col-0)	7	1	279	1096	13.0018
WT (Col-0)	8	9	723	3085	12.5932
WT (Col-0)	9	1	198	796	12.8141
h2a.w.6-3	1	5	280	1033	15.0048	15.4233	0.373319	WT 2.22 × 10-11 h2a.w.7-3 0.949 h2a.w.12-3 9.10 × 10-10
h2a.w.6-3	2	9	467	1662	15.6739
h2a.w.6-3	3	3	327	1092	15.7967
h2a.w.6-3	4	2	272	965	14.715
h2a.w.6-3	5	6	333	1188	15.5303
h2a.w.6-3	6	1	225	755	15.298
h2a.w.6-3	7	5	277	1011	15.183
h2a.w.6-3	8	8	506	1754	15.7925
h2a.w.6-3	9	9	324	1195	15.8159
h2a.w.7-3	1	17	761	2877	14.9983	15.3122	0.464787	WT 4.36 × 10-11 h2a.w.6-3 0.949 h2a.w.12-3 2.09 × 10-9
h2a.w.7-3	2	11	393	1477	15.5383
h2a.w.7-3	3	11	478	1751	15.534
h2a.w.7-3	4	20	560	2147	15.8361
h2a.w.7-3	5	13	359	1490	14.6644
h2a.w.7-3	6	8	331	1230	15.4065
h2a.w.7-3	7	23	542	2176	15.625
h2a.w.7-3	8	11	287	1111	15.8866
h2a.w.7-3	9	7	304	1201	14.4047
h2a.w.7-3	10	4	230	834	15.2278
h2a.w.12-3	1	5	254	1060	13.3962	13.5654	0.471569	WT 0.338 h2a.w.6-3 9.10 × 10-10 h2a.w.7-3 2.09 × 10-9
h2a.w.12-3	2	3	293	1092	14.2399
h2a.w.12-3	3	2	250	1011	12.9575
h2a.w.12-3	4	4	342	1293	14.1531
h2a.w.12-3	5	1	311	1214	13.056
h2a.w.12-3	6	1	298	1117	13.6079
h2a.w.12-3	7	8	564	2195	13.9408
h2a.w.12-3	8	6	289	1157	14.0449
h2a.w.12-3	9	4	461	1858	13.0517
h2a.w.12-3	10	11	799	3275	13.2061

## Sheet: FigS4C_ANOVA
ANOVA test in Fig. S4C
A. Levene test (Test for homogeneity of variance)
df1	df2	statistic	p
3	34	0.436811	0.728081
B. One-way ANOVA summary
	Df	SumSq	MeanSq	F value	Pr(>F)
Genotype	3	37.35	12.449	61.92	7.34e-14
Residuals	34	6.84	0.201
C. Tukey Kramer's Post-hoc Test							D. Letter summary of Tukey Kramer's Post-hoc Test
95% family-wise confidence level
Comparison	Mean Diff.	95% confidence interval		p.adj	p.adj.signif		Genotype	n	avg	SD	Letters
		lower end point	upper end point				WT	9	13.2145	0.386905	b
h2a.w.6-3 - WT	2.2088	1.63792	2.77968	2.22061e-11	****		h2a.w.6-3	9	15.4233	0.395965	a
h2a.w.7-3 - WT	2.09761	1.54118	2.65403	4.36395e-11	****		h2a.w.7-3	10	15.3122	0.489929	a
h2a.w.12-3 - WT	0.350865	-0.205561	0.907291	0.337848	ns		h2a.w.12-3	10	13.5654	0.497078	b
h2a.w.7-3 - h2a.w.6-3	-0.111193	-0.667619	0.445233	0.948664	ns
h2a.w.12-3 - h2a.w.6-3	-1.85793	-2.41436	-1.30151	9.09843e-10	****
h2a.w.12-3 - h2a.w.7-3	-1.74674	-2.28833	-1.20516	2.09009e-09	****
Signif. codes: 0.0001 ‘****’ 0.001 ‘***’ 0.01 ‘**’ 0.05 ‘*’, ns = not significant
