# Supplementary material for: The histone variant H2A.W restricts heterochromatic crossovers in Arabidopsis
Source: Proc Natl Acad Sci U S A. 2025 Apr 4;122(14):e2413698122. doi: 10.1073/pnas.2413698122 (PMC12002335; doi:10.1073/pnas.2413698122)
Supplement: Supplementary file 7 — Dataset S06 (XLSX) [file pnas.2413698122.sd06.xlsx]

## Sheet: Fig6B
The number of short TEs in pericentromeric regions overlapping with crossovers
TE class	count		ratio			P value (Χ2 test)
	WT	h2a.w	expected	WT	h2a.w
DNA	108	219	0.715196	0.837209	0.829545	expected vs WT: 0.0021 expected vs h2a.w: 3.843e-05 WT vs h2a.w: 0.9624
RNA	21	45	0.284804	0.162791	0.170455
Sum	129	264	1	1	1

## Sheet: Fig6C
The number of short TEs in pericentromeric regions overlapping with crossovers
TE superfamily	class	count		ratio			P value (vs expected)		P value (WT vs h2a.w)
		WT	h2a.w	expected	WT	h2a.w	WT	h2a.w
Helitrons	DNA	70	144	0.417581	0.542636	0.545455	0.00397553	2.51963e-05	1
Pogo/TC1/Mariner	DNA	2	6	0.0229205	0.0155039	0.0227273	0.573507	0.983258	0.923668
MuDR	DNA	27	50	0.182479	0.209302	0.189394	0.430251	0.771144	0.740196
EnSpm	DNA	2	6	0.0327588	0.0155039	0.0227273	0.270909	0.359843	0.923668
hAT	DNA	6	12	0.0438795	0.0465116	0.0454545	0.883959	0.900571	1
Harbinger	DNA	1	1	0.0155768	0.00775194	0.00378788	0.472944	0.121902	1
Gypsy	RNA	4	7	0.175422	0.0310078	0.0265152	1.61282e-05	1.99791e-10	1
Copia	RNA	2	19	0.0517896	0.0155039	0.0719697	0.0629192	0.138974	0.0358713
LINE-L1	RNA	11	14	0.0461861	0.0852713	0.0530303	0.0344262	0.596231	0.312663
SINE	RNA	4	5	0.0114059	0.0310078	0.0189394	0.0360285	0.249027	0.695089
Sum		129	264	1	1	1
