# Supplementary material for: The histone variant H2A.W restricts heterochromatic crossovers in Arabidopsis
Source: Proc Natl Acad Sci U S A. 2025 Apr 4;122(14):e2413698122. doi: 10.1073/pnas.2413698122 (PMC12002335; doi:10.1073/pnas.2413698122)
Supplement: Supplementary file 8 — Dataset S07 (XLSX) [file pnas.2413698122.sd07.xlsx]

## Sheet: Fig.5B_raw
Raw data used in Fig. 5B
The level of immunostained H3K9me2 and ASY1 per cell at zygotene stage meiotic cells in WT, meiMIGS, and h2a.w mutants was measured. Detailed procedure is described in the Materials and Methods
genotype	No. Image	H3K9me2 intensity	ASY1 intensity	H3K9me2/ASY1
WT	1	11928348	325911207	0.0366
WT	2	19578887	429058491	0.0456322
WT	3	13072226	384223697	0.0340224
WT	4	14407488	203018927	0.0709662
WT	5	20166045	358056121	0.0563209
WT	6	17755976	240234479	0.073911
WT	7	25745779	215646338	0.119389
WT	8	16604805	206795481	0.0802958
WT	9	27685243	344284464	0.0804139
WT	10	28791727	286275936	0.100573
WT	11	20058062	149102475	0.134525
WT	12	26115425	311701522	0.0837834
WT	13	22521668	420661817	0.0535387
WT	14	17254897	456815797	0.0377721
WT	15	31482405	328172921	0.0959324
WT	16	26882443	198955014	0.135118
WT	17	24011818	240006504	0.100047
WT	18	29686658	232088775	0.127911
WT	19	25179820	318867901	0.0789663
WT	20	33869693	393919112	0.0859813
WT	21	22182608	381769497	0.0581047
WT	22	31862565	409446700	0.0778186
WT	23	21861925	599639154	0.0364585
WT	24	62862294	870206775	0.0722383
WT	25	64994589	779854816	0.0833419
WT	26	21981981	343167213	0.0640562
WT	27	86161358	807056201	0.10676
WT	28	28403735	665203610	0.0426993
WT	29	46453115	879322321	0.0528283
WT	30	56554897	657039777	0.0860753
WT	31	59664667	628899127	0.0948716
WT	32	54900489	483748575	0.11349
WT	33	105337235	888114741	0.118608
WT	34	47930554	591664172	0.0810097
WT	35	116656227	848163790	0.13754
WT	36	135352724	754262428	0.17945
WT	37	57393115	549626858	0.104422
WT	38	63936010	435174512	0.14692
WT	39	83429368	519430143	0.160617
WT	40	55958425	928206311	0.0602866
WT	41	130082789	939777193	0.138419
WT	42	47906730	627918713	0.0762945
WT	43	181277733	962005596	0.188437
WT	44	47327409	942376624	0.0502213
WT	45	41429372	870761008	0.0475783
WT	46	21710807	574965934	0.0377602
WT	47	50630807	667463319	0.0758556
WT	48	100265454	861595242	0.116372
WT	49	41541779	748350406	0.0555111
WT	50	66850987	821280247	0.0813985
WT	51	71469713	953639434	0.0749442
WT	52	61346008	743401943	0.0825206
WT	53	38747070	1012825865	0.0382564
WT	54	28717079	485806511	0.0591122
WT	55	30948829	373792259	0.0827969
WT	56	30685493	445657137	0.0688545
WT	57	38074130	398824239	0.0954659
WT	58	39393172	509407398	0.0773314
WT	59	58568363	694247858	0.0843623
WT	60	24569009	439578738	0.0558922
WT	61	61637114	869258320	0.0709077
WT	62	79510120	787201748	0.101003
WT	63	69404710	618001612	0.112305
WT	64	35828812	765216386	0.0468218
WT	65	20693407	337619941	0.061292
WT	66	80708543	483817630	0.166816
WT	67	11962729	541156154	0.0221059
WT	68	94346339	490194675	0.192467
WT	69	44684209	484660208	0.092197
WT	70	56672647	296049855	0.191429
WT	71	10620550	458785655	0.0231493
WT	72	13964327	590567562	0.0236456
WT	73	76225277	513802374	0.148355
WT	74	21427481	325874450	0.0657538
WT	75	73611836	364999090	0.201677
WT	76	54865904	382803155	0.143327
WT	77	79118264	569197662	0.139
WT	78	10637842	429991269	0.0247397
WT	79	40792127	358354446	0.113832
WT	80	23667301	472468807	0.0500928
WT	81	34014477	537025107	0.0633387
h2a.w.6	1	17327180	589564164	0.0293898
h2a.w.6	2	17905266	255855265	0.069982
h2a.w.6	3	24560599	628981507	0.0390482
h2a.w.6	4	7964256	409592298	0.0194443
h2a.w.6	5	22490512	259507354	0.0866662
h2a.w.6	6	35738791	510495881	0.070008
h2a.w.6	7	17165483	337398415	0.050876
h2a.w.6	8	43478384	802930936	0.0541496
h2a.w.6	9	17989365	546498556	0.0329175
h2a.w.6	10	19556172	263708509	0.0741583
h2a.w.6	11	13799643	149713024	0.092174
h2a.w.6	12	19732999	343440721	0.0574568
h2a.w.6	13	18428556	339557102	0.0542723
h2a.w.6	14	23939070	327207095	0.0731618
h2a.w.6	15	16082548	256400330	0.0627244
h2a.w.6	16	32743090	525525919	0.0623054
h2a.w.6	17	9087022	307182426	0.0295818
h2a.w.6	18	16296700	340953233	0.0477975
h2a.w.6	19	86145301	720814984	0.119511
h2a.w.6	20	14417979	279332377	0.0516159
h2a.w.6	21	67955566	794543969	0.0855278
h2a.w.6	22	16954789	760226898	0.0223023
h2a.w.6	23	28125914	786311928	0.0357694
h2a.w.6	24	36819428	861818004	0.042723
h2a.w.6	25	61252393	781713387	0.0783566
h2a.w.6	26	53938567	1066383812	0.0505808
h2a.w.6	27	33155734	868566192	0.0381729
h2a.w.6	28	58541009	1094685929	0.0534774
h2a.w.6	29	37875426	1045343186	0.0362325
h2a.w.6	30	39979071	618008648	0.0646901
h2a.w.6	31	53046147	841417413	0.0630438
h2a.w.6	32	60260905	892910321	0.0674882
h2a.w.6	33	12029344	951210513	0.0126464
h2a.w.6	34	1537139	214433252	0.00716838
h2a.w.6	35	3003712	315145163	0.0095312
h2a.w.6	36	942819	298140560	0.00316233
h2a.w.7	1	4638407	275599869	0.0168302
h2a.w.7	2	41050542	599107131	0.0685195
h2a.w.7	3	14321248	437850651	0.0327081
h2a.w.7	4	18930047	405306047	0.0467056
h2a.w.7	5	21688454	449548377	0.048245
h2a.w.7	6	4261188	391388686	0.0108874
h2a.w.7	7	10479915	212538572	0.0493083
h2a.w.7	8	10501819	384649267	0.0273023
h2a.w.7	9	11264489	260578184	0.0432288
h2a.w.7	10	23124772	310774570	0.0744101
h2a.w.7	11	6374708	234972214	0.0271296
h2a.w.7	12	8632347	246277213	0.0350513
h2a.w.7	13	20524467	326120307	0.0629353
h2a.w.7	14	7417216	211380299	0.0350894
h2a.w.7	15	16965942	136848203	0.123976
h2a.w.7	16	3433711	216963174	0.0158262
h2a.w.7	17	9864866	321971283	0.030639
h2a.w.7	18	14115980	199349416	0.0708102
h2a.w.7	19	2026937	225165705	0.00900198
h2a.w.7	20	13337339	196447309	0.0678927
h2a.w.7	21	13911055	449030052	0.0309802
h2a.w.7	22	14367132	215866488	0.0665556
h2a.w.7	23	18888915	300675022	0.0628217
h2a.w.7	24	9702945	200104209	0.0484895
h2a.w.7	25	12921635	177349801	0.0728596
h2a.w.7	26	15469359	139305383	0.111046
h2a.w.7	27	14072334	213210342	0.0660021
h2a.w.7	28	16659239	159178651	0.104657
h2a.w.7	29	24281549	286365770	0.0847921
h2a.w.7	30	12338385	254553412	0.0484707
h2a.w.7	31	14479324	200881346	0.072079
h2a.w.6,7	1	23748081	419036767	0.056673
h2a.w.6,7	2	21617102	675652981	0.0319944
h2a.w.6,7	3	21423204	568490384	0.0376844
h2a.w.6,7	4	19216480	750469998	0.0256059
h2a.w.6,7	5	56102651	855429403	0.0655842
h2a.w.6,7	6	14498991	661659109	0.0219131
h2a.w.6,7	7	24812786	585792617	0.0423576
h2a.w.6,7	8	23329930	610985710	0.0381841
h2a.w.6,7	9	39421320	818918364	0.0481383
h2a.w.6,7	10	57122324	803863764	0.0710597
h2a.w.6,7	11	9920011	749582972	0.013234
h2a.w.6,7	12	52429808	660130486	0.0794234
h2a.w.6,7	13	23907323	674115099	0.0354647
h2a.w.6,7	14	1847149	679342927	0.00271902
h2a.w.6,7	15	27386901	825468446	0.0331774
h2a.w.6,7	16	34292033	668648023	0.0512856
h2a.w.6,7	17	16054908	519640722	0.0308962
h2a.w.6,7	18	3736665	687541456	0.00543482
h2a.w.6,7	19	26973708	538312635	0.0501079
h2a.w.6,7	20	29685224	603703856	0.0491718
h2a.w.6,7	21	22618213	494635680	0.045727
h2a.w.6,7	22	23224867	606250949	0.038309
h2a.w.6,7	23	20099239	312597473	0.0642975
h2a.w-2	1	25802676	256583359	0.100563
h2a.w-2	2	21617688	290733755	0.0743556
h2a.w-2	3	22617657	291161527	0.0776808
h2a.w-2	4	25162863	319064749	0.0788644
h2a.w-2	5	5461587	367438122	0.014864
h2a.w-2	6	3507537	281398616	0.0124647
h2a.w-2	7	6888356	445220376	0.0154718
h2a.w-2	8	6794517	389414932	0.017448
h2a.w-2	9	18821035	391317483	0.0480966
h2a.w-2	10	18563568	295754365	0.0627668
h2a.w-2	11	16935731	436403131	0.0388075
h2a.w-2	12	11257109	379547293	0.0296593
h2a.w-2	13	22466554	389871578	0.0576255
h2a.w-2	14	13966966	437009887	0.0319603
h2a.w-2	15	10491890	440578589	0.0238139
h2a.w-2	16	5169888	382392495	0.0135198
h2a.w-2	17	2801438	405409502	0.00691014
h2a.w-2	18	4065722	463001808	0.00878122
h2a.w-2	19	10178631	456561686	0.0222941
h2a.w-2	20	16451347	564369866	0.0291499
h2a.w-2	21	10064259	350021554	0.0287533
h2a.w-2	22	15183546	320070458	0.0474381
h2a.w-2	23	14515126	310455480	0.0467543
h2a.w-2	24	9665630	355215999	0.0272106
h2a.w-2	25	9086099	268819871	0.0338
h2a.w-2	26	11085954	390955230	0.0283561
h2a.w-2	27	3924200	291971865	0.0134403
h2a.w-2	28	10083042	241578227	0.0417382
h2a.w-2	29	915963	267030383	0.00343018
h2a.w-2	30	2699601	175408925	0.0153903
h2a.w-2	31	12900245	216027967	0.0597156
h2a.w-2	32	41853880	768855701	0.0544366
h2a.w-2	33	4730690	931720203	0.00507737
h2a.w-2	34	7365622	693189246	0.0106257
h2a.w-2	35	89001937	599459457	0.14847
h2a.w-2	36	2664659	655980653	0.0040621
h2a.w-2	37	8057754	595293428	0.0135358
h2a.w-2	38	15400622	504668765	0.0305163
h2a.w-2	39	1749929	279628752	0.00625804
h2a.w-2	40	2570870	508228422	0.00505849
h2a.w-2	41	3775471	514046313	0.00734461
h2a.w-2	42	7597546	486761286	0.0156084
h2a.w-2	43	22809845	457977621	0.0498056
h2a.w-2	44	14530094	448627920	0.0323879
h2a.w-2	45	32503845	289144775	0.112414
mmH2A.W	1	22533719	309864301	0.0727212
mmH2A.W	2	18509685	337403131	0.0548593
mmH2A.W	3	13140056	281136677	0.046739
mmH2A.W	4	10546495	307603731	0.034286
mmH2A.W	5	6646504	536800829	0.0123817
mmH2A.W	6	8088018	185560893	0.0435869
mmH2A.W	7	2992282	482984416	0.0061954
mmH2A.W	8	16447972	213523986	0.077031
mmH2A.W	9	27631587	373760324	0.0739286
mmH2A.W	10	4597718	535941008	0.00857878
mmH2A.W	11	15424836	632786083	0.0243761
mmH2A.W	12	13861978	198350171	0.0698864
mmH2A.W	13	4415846	504568120	0.00875173
mmH2A.W	14	15896747	161294905	0.098557
mmH2A.W	15	12584989	222572388	0.0565434
mmH2A.W	16	10802217	276433587	0.0390771
mmH2A.W	17	4103512	309378239	0.0132637
mmSUVH	1	4937304	352840316	0.013993
mmSUVH	2	44243815	461783679	0.0958107
mmSUVH	3	39126534	439529055	0.0890192
mmSUVH	4	50722807	640386771	0.0792065
mmSUVH	5	20328720	720903570	0.0281989
mmSUVH	6	61726256	739308570	0.0834919
mmSUVH	7	38821170	717434378	0.0541111
mmSUVH	8	42450389	717806707	0.059139
mmSUVH	9	5588899	478546548	0.0116789
mmSUVH	10	13850163	772481286	0.0179294
mmSUVH	11	15349166	469000662	0.0327274
mmSUVH	12	21928560	232426451	0.0943462
mmSUVH	13	41721348	832387342	0.0501225
mmSUVH	14	36359045	764585248	0.0475539
mmSUVH	15	56887395	727848847	0.0781583
mmSUVH	16	26582314	826432386	0.0321651
mmSUVH	17	10799546	859898823	0.0125591
mmSUVH	18	27458782	919165010	0.0298736
mmSUVH	19	5136552	563270361	0.00911916
mmSUVH	20	2455362	740380609	0.00331635
mmSUVH	21	4249583	760623229	0.00558698
mmSUVH	22	11629798	630343062	0.0184499
mmSUVH	23	4246143	803229955	0.00528633
mmSUVH	24	3133816	754493948	0.00415353
mmSUVH	25	35744796	545173110	0.065566
mmSUVH	26	23678795	707372638	0.0334743
mmSUVH	27	24276985	869438269	0.0279226
mmSUVH	28	3478939	830210969	0.00419043
mmSUVH	29	18948788	669007133	0.0283237
mmSUVH	30	14916482	528749216	0.0282109
mmSUVH	31	28849319	686810680	0.0420048
mmSUVH	32	10035705	731563923	0.0137182
mmSUVH	33	23065013	761081978	0.0303056
mmSUVH	34	4331981	363730591	0.0119099
mmSUVH	35	26476920	274751246	0.0963669
mmH2A.W mmSUVH	1	10836947	758754541	0.0142825
mmH2A.W mmSUVH	2	21533915	403007453	0.053433
mmH2A.W mmSUVH	3	5474444	416394248	0.0131473
mmH2A.W mmSUVH	4	37676221	763748320	0.0493307
mmH2A.W mmSUVH	5	12031476	262949012	0.0457559
mmH2A.W mmSUVH	6	21111821	493858966	0.0427487
mmH2A.W mmSUVH	7	21352092	636364550	0.0335532
mmH2A.W mmSUVH	8	10035383	689384086	0.014557
mmH2A.W mmSUVH	9	28732397	425918666	0.0674598
mmH2A.W mmSUVH	10	15440817	594042993	0.0259928
mmH2A.W mmSUVH	11	4308826	446893853	0.00964172
mmH2A.W mmSUVH	12	15655298	384410558	0.0407255
mmH2A.W mmSUVH	13	9380090	514340987	0.0182371
mmH2A.W mmSUVH	14	11895304	532639177	0.0223328
mmH2A.W mmSUVH	15	12641662	352971462	0.035815
mmH2A.W mmSUVH	16	10934609	202392726	0.0540267
mmH2A.W mmSUVH	17	16236906	493336217	0.0329125
mmH2A.W mmSUVH	18	24495654	630142379	0.0388732
mmH2A.W mmSUVH	19	19419197	765519644	0.0253673
mmH2A.W mmSUVH	20	35888958	689491914	0.0520513

## Sheet: Fig.5B_stat
ANOVA test in Fig. 5B
A. Levene test (Test for homogeneity of variance)
df1	df2	statistic	p
7	280	3.4256	0.00156621
B. Welch's one-way ANOVA
n	statistic	DFn	DFd	p
288	13.67	7	95.2658	4e-12
C. Games-Howell Post-hoc Test
group1	group2	Mean Diff.	95% confidence interval		p.adj	p.adj.signif
			conf.low	conf.high
WT	h2a.w.6	-0.0369467	-0.0569422	-0.0169511	2.85e-06	****
WT	h2a.w.7	-0.0345654	-0.0564544	-0.0126763	0.00012	***
WT	h2a.w.6,7	-0.0474813	-0.0671267	-0.0278358	1.82e-09	****
WT	h2a.w-2	-0.0525782	-0.0732551	-0.0319012	6.56e-11	****
WT	mmH2A.W	-0.0447088	-0.0719779	-0.0174398	0.000183	***
WT	mmSUVH	-0.0500549	-0.0717308	-0.0283789	5.94e-09	****
WT	mmH2A.W mmSUVH	-0.053771	-0.0725287	-0.0350132	1.04e-10	****
h2a.w.6	h2a.w.7	0.0023813	-0.01871	0.0234726	1	ns
h2a.w.6	h2a.w.6,7	-0.0105346	-0.0293121	0.00824288	0.644	ns
h2a.w.6	h2a.w-2	-0.0156315	-0.0354509	0.0041879	0.23	ns
h2a.w.6	mmH2A.W	-0.00776218	-0.0344566	0.0189323	0.978	ns
h2a.w.6	mmSUVH	-0.0131082	-0.0339726	0.00775616	0.512	ns
h2a.w.6	mmH2A.W mmSUVH	-0.0168243	-0.0346831	0.00103451	0.078	ns
h2a.w.7	h2a.w.6,7	-0.0129159	-0.0336872	0.00785531	0.515	ns
h2a.w.7	h2a.w-2	-0.0180128	-0.03973	0.00370437	0.176	ns
h2a.w.7	mmH2A.W	-0.0101435	-0.0380722	0.0177852	0.934	ns
h2a.w.7	mmSUVH	-0.0154895	-0.0381309	0.0071519	0.399	ns
h2a.w.7	mmH2A.W mmSUVH	-0.0192056	-0.0391766	0.000765382	0.067	ns
h2a.w.6,7	h2a.w-2	-0.00509688	-0.024574	0.0143802	0.991	ns
h2a.w.6,7	mmH2A.W	0.00277243	-0.0236913	0.0292362	1	ns
h2a.w.6,7	mmSUVH	-0.00257358	-0.0231117	0.0179646	1	ns
h2a.w.6,7	mmH2A.W mmSUVH	-0.00628968	-0.0238138	0.0112345	0.942	ns
h2a.w-2	mmH2A.W	0.00786932	-0.0192665	0.0350051	0.979	ns
h2a.w-2	mmSUVH	0.0025233	-0.0189781	0.0240247	1	ns
h2a.w-2	mmH2A.W mmSUVH	-0.0011928	-0.0197859	0.0174003	1	ns
mmH2A.W	mmSUVH	-0.00534602	-0.0331362	0.0224441	0.998	ns
mmH2A.W	mmH2A.W mmSUVH	-0.00906211	-0.0349942	0.01687	0.937	ns
mmSUVH	mmH2A.W mmSUVH	-0.0037161	-0.0234366	0.0160044	0.999	ns
Signif. codes: 0 ‘****’ 0.001 ‘***’ 0.01 ‘**’ 0.05 ‘*’, ns = not significant
D. Letter summary of Games-Howell Post-hoc Test
Genotype	n	avg	SD	Letters
WT	81	0.0882832	0.0432244	a
h2a.w.6	36	0.0651689	0.0302091	b
h2a.w.7	31	0.0537178	0.0286332	b
h2a.w.6,7	23	0.0408019	0.0196634	b
h2a.w-2	45	0.035705	0.031313	b
mmH2A.W	17	0.0435743	0.0286275	b
mmSUVH	35	0.0382283	0.0300188	b
mmH2A.W mmSUVH	20	0.0345122	0.01632	b
